# Supplementary material for: Feasibility of atrial fibrillation ablation via right internal jugular access using a lattice-tip pulsed field ablation system in the presence of inferior vena cava aplasia: first clinical experience
Source: Eur Heart J Case Rep. 2026 Jul 17;10(7):ytag541. doi: 10.1093/ehjcr/ytag541 (PMC13402575; doi:10.1093/ehjcr/ytag541)
Supplement: ytag541_Supplementary_Data [file ytag541_supplementary_data.zip]

Archive with 5 entries (5 files):
- Supplementary Video 1.mp4
- Supplementary Video 2.mp4
- Supplementary Video 3.mp4
- Supplementary Video 4.mp4
- Supplementary Video 5.mp4
